# Supplementary material for: Genome-Wide Identification and Expression Analysis of the Starch Synthase Gene Family in Sweet Potato and Two of Its Closely Related Species
Source: Genes (Basel). 2024 Mar 25;15(4):400. doi: 10.3390/genes15040400 (PMC11049646; doi:10.3390/genes15040400)
Supplement: Supplementary file 1 [file genes-15-00400-s001.zip]

Archive with 1 entries (1 files):
- genes-2891145-supplementary.pdf
